# Supplementary material for: Identification of molecules associated with response to abatacept in patients with rheumatoid arthritis
Source: Arthritis Res Ther. 2020 Mar 12;22:46. doi: 10.1186/s13075-020-2137-y (PMC7068901; doi:10.1186/s13075-020-2137-y)
Supplement: Supplementary file 3 — Additional file 3. List of genes with higher and lower expression levels in EULAR good responders compared to non-responders. [file 13075_2020_2137_MOESM3_ESM.xlsx]

## Sheet: Higher in responders 1
		List of genes with higher expression levels in EULAR good responders compared to non-responders (false discovery rate < 0.333 and fold change > 1.3, p<0.05)
			GeneSymbol	GeneName	type I interferon signaling pathway	LOG2 of fold change	p-value	False Discovery Rate
			DDX58	DEAD (Asp-Glu-Ala-Asp) box polypeptide 58	-	1.21118	8.13826e-08	0.00051963
			GBP1	guanylate binding protein 1, interferon-inducible	-	1.42232	1.50452e-07	0.00051963
			IFIT2	interferon-induced protein with tetratricopeptide repeats 2	IFIT2	1.32046	1.85975e-07	0.00051963
			TRIM22	tripartite motif containing 22	-	1.11948	1.99474e-07	0.00051963
			SAMD9L	sterile alpha motif domain containing 9-like	-	1.03165	9.90295e-07	0.00203178
			IFIH1	interferon induced with helicase C domain 1	-	1.05369	1.27551e-06	0.00203178
			DDX60	DEAD (Asp-Glu-Ala-Asp) box polypeptide 60	-	1.40336	1.36492e-06	0.00203178
			TDRD7	tudor domain containing 7	-	0.66647	1.91113e-06	0.00248925
			IFI44	interferon-induced protein 44	-	2.36608	3.34337e-06	0.00387088
			ZCCHC2	zinc finger, CCHC domain containing 2	-	1.01464	1.01267e-05	0.00971317
			GBP5	guanylate binding protein 5	-	1.22814	1.02538e-05	0.00971317
			EPSTI1	epithelial stromal interaction 1 (breast)	-	1.77163	1.3072e-05	0.0105221
			P2RY14	purinergic receptor P2Y, G-protein coupled, 14	-	1.16627	1.33348e-05	0.0105221
			CEACAM1	carcinoembryonic antigen-related cell adhesion molecule 1 (biliary glycoprotein)	-	0.95668	1.41372e-05	0.0105221
			PHF11	PHD finger protein 11	-	0.534689	1.52113e-05	0.0105668
			IFIT5	interferon-induced protein with tetratricopeptide repeats 5	-	1.30516	1.95428e-05	0.0122594
			RTP4	receptor (chemosensory) transporter protein 4	-	1.32664	2.0001e-05	0.0122594
			GADD45B	growth arrest and DNA-damage-inducible, beta	-	0.454615	2.30078e-05	0.0133189
			C5orf56	chromosome 5 open reading frame 56	-	0.61874	2.46859e-05	0.0135382
			ZSCAN16	zinc finger and SCAN domain containing 16	-	0.441549	3.00019e-05	0.015631
			CARD17	caspase recruitment domain family, member 17	-	0.701449	3.63131e-05	0.0180182
			TRIM6	tripartite motif containing 6	TRIM6	1.47767	6.68742e-05	0.0302969
			LAP3	leucine aminopeptidase 3	-	0.951779	9.51846e-05	0.0409352
			IFIT1	interferon-induced protein with tetratricopeptide repeats 1	IFIT1	2.02375	9.95606e-05	0.0409352
			TRIM69	tripartite motif containing 69	-	0.622213	0.000104003	0.0409352
			SP110	SP110 nuclear body protein	-	0.441257	0.00010607	0.0409352
			SHISA5	shisa family member 5	-	0.490093	0.000126873	0.0472148
			DDX60L	DEAD (Asp-Glu-Ala-Asp) box polypeptide 60-like	-	0.777127	0.000133256	0.0478804
			ZC3HAV1	zinc finger CCCH-type, antiviral 1	-	0.477794	0.000138361	0.0480574
			SAMD9	sterile alpha motif domain containing 9	-	1.00061	0.000151982	0.0508935
			RSAD2	radical S-adenosyl methionine domain containing 2	RSAD2	2.65453	0.000159035	0.0508935
			SPATS2L	spermatogenesis associated, serine-rich 2-like	-	1.42039	0.000161179	0.0508935
			LYSMD2	LysM, putative peptidoglycan-binding, domain containing 2	-	0.540025	0.000170621	0.0522905
			PNPT1	polyribonucleotide nucleotidyltransferase 1	-	0.911277	0.000181465	0.0540246
			IFITM1	interferon induced transmembrane protein 1	IFITM1	0.747103	0.000202735	0.0570946
			LAMP3	lysosomal-associated membrane protein 3	-	1.72392	0.000240736	0.0644847
			NMI	N-myc (and STAT) interactor	-	0.681502	0.000241354	0.0644847
			ZNF585A	zinc finger protein 585A	-	0.40214	0.000272484	0.070982
			ZNF585B	zinc finger protein 585B	-	0.428875	0.000284987	0.0724284
			IFI44L	interferon-induced protein 44-like	-	2.43065	0.000315566	0.0782903
			TMEM123	transmembrane protein 123	-	1.01213	0.000374842	0.0889518
			OAS3	2'-5'-oligoadenylate synthetase 3, 100kDa	OAS3	1.75744	0.000382217	0.0889518
			XAF1	XIAP associated factor 1	XAF1	1.25888	0.000384149	0.0889518
			TAP1	transporter 1, ATP-binding cassette, sub-family B (MDR/TAP)	-	0.529018	0.000401691	0.0908797
			IFI16	interferon, gamma-inducible protein 16	-	0.5726	0.000431626	0.0936988
			MX1	myxovirus (influenza virus) resistance 1, interferon-inducible protein p78 (mouse)	MX1	1.53149	0.000486585	0.0979841
			ATF3	activating transcription factor 3	-	1.38788	0.00048898	0.0979841
			RIPK2	receptor-interacting serine-threonine kinase 2	-	0.399988	0.000561955	0.110483
			USP18	ubiquitin specific peptidase 18	USP18	1.57741	0.000604939	0.114229
			FAM26F	family with sequence similarity 26, member F	-	0.845098	0.000624859	0.114229
			GBP3	guanylate binding protein 3	-	0.63975	0.000683464	0.119183
			BATF2	basic leucine zipper transcription factor, ATF-like 2	-	1.55834	0.000692714	0.119183
			PRORSD1P	prolyl-tRNA synthetase associated domain containing 1, pseudogene	-	0.514293	0.000697715	0.119183
			NCOA7	nuclear receptor coactivator 7	-	0.537166	0.000728985	0.122517
			GBP2	guanylate binding protein 2, interferon-inducible	GBP2	0.624425	0.000827965	0.127048
			LY6E	lymphocyte antigen 6 complex, locus E	-	1.50583	0.000871771	0.129769
			DHRS9	dehydrogenase/reductase (SDR family) member 9	-	0.784475	0.000908868	0.131533
			FAM111A	family with sequence similarity 111, member A	-	0.526505	0.00100214	0.137865
			CD274	CD274 molecule	-	0.953456	0.00100234	0.137865
			PARP14	poly (ADP-ribose) polymerase family, member 14	-	0.698084	0.00102488	0.137865
			HERC5	HECT and RLD domain containing E3 ubiquitin protein ligase 5	-	1.63933	0.00110045	0.141371
			SERPING1	serpin peptidase inhibitor, clade G (C1 inhibitor), member 1	-	1.68675	0.00110698	0.141371
			PARP11	poly (ADP-ribose) polymerase family, member 11	-	0.591372	0.00113832	0.142109
			SRBD1	S1 RNA binding domain 1	-	0.524225	0.00129913	0.15006
			CASP1	caspase 1, apoptosis-related cysteine peptidase	-	0.598497	0.00133931	0.15006
			ISG15	ISG15 ubiquitin-like modifier	ISG15	1.75802	0.00136609	0.151433
			EIF2AK2	eukaryotic translation initiation factor 2-alpha kinase 2	-	0.803429	0.00138386	0.151787
			NMRK1	nicotinamide riboside kinase 1	-	0.567047	0.00141429	0.153509
			HMGN4	high mobility group nucleosomal binding domain 4	-	0.440289	0.00142979	0.153592
			IFIT3	interferon-induced protein with tetratricopeptide repeats 3	IFIT3	1.47765	0.00149839	0.154846
			PARP9	poly (ADP-ribose) polymerase family, member 9	-	0.834517	0.0015009	0.154846
			IRF7	interferon regulatory factor 7	IRF7	0.776693	0.00158783	0.158882
			PSME2	proteasome (prosome, macropain) activator subunit 2 (PA28 beta)	-	0.45928	0.00161683	0.158903
			ETV7	ets variant 7	-	1.6172	0.00165166	0.159355
			ABCA1	ATP-binding cassette, sub-family A (ABC1), member 1	-	0.625373	0.00168565	0.159677
			PPM1K	protein phosphatase, Mg2+/Mn2+ dependent, 1K	-	0.620089	0.00183306	0.162442
			PARP12	poly (ADP-ribose) polymerase family, member 12	-	0.844604	0.00183955	0.162442
			PSMB9	proteasome (prosome, macropain) subunit, beta type, 9	-	0.492289	0.00191981	0.164881
			DHX58	DEXH (Asp-Glu-X-His) box polypeptide 58	-	0.829415	0.00193886	0.164881
			OAS2	2'-5'-oligoadenylate synthetase 2, 69/71kDa	OAS2	1.31225	0.00199543	0.165822
			IGFLR1	IGF-like family receptor 1	-	0.408074	0.00203697	0.165822
			APOL2	apolipoprotein L, 2	-	0.51449	0.00213168	0.167327
			ZDHHC23	zinc finger, DHHC-type containing 23	-	0.551047	0.0021916	0.167327
			VRK2	vaccinia related kinase 2	-	0.592231	0.00225621	0.169134
			ZNF222	zinc finger protein 222	-	0.511824	0.00230058	0.169309
			GTF2H1	general transcription factor IIH, polypeptide 1, 62kDa	-	0.387607	0.00233891	0.169309
			OAS1	2'-5'-oligoadenylate synthetase 1, 40/46kDa	OAS1	1.20048	0.00244188	0.169309
			PML	promyelocytic leukemia	-	0.739128	0.00251071	0.169309
			C4orf3	chromosome 4 open reading frame 3	-	0.410096	0.00251186	0.169309
			PDE4B	phosphodiesterase 4B, cAMP-specific	-	0.427903	0.0026093	0.172351
			MTIF2	mitochondrial translational initiation factor 2	-	0.403757	0.00294999	0.186744
			PSME1	proteasome (prosome, macropain) activator subunit 1 (PA28 alpha)	-	0.379667	0.00295708	0.186744
			ARRDC3	arrestin domain containing 3	-	0.806192	0.00313408	0.192101
			DZIP3	DAZ interacting zinc finger protein 3	-	0.497067	0.00329162	0.193272
			TOR1B	torsin family 1, member B (torsin B)	-	0.543485	0.00342221	0.193272
			STAT2	signal transducer and activator of transcription 2, 113kDa	STAT2	0.511452	0.0035036	0.193272
			LRRN3	leucine rich repeat neuronal 3	-	1.13957	0.00354387	0.194171
			ISG20	interferon stimulated exonuclease gene 20kDa	ISG20	0.494162	0.00358159	0.19424
			CARD16	caspase recruitment domain family, member 16	-	0.542007	0.00359773	0.19424
			CCDC146	coiled-coil domain containing 146	-	0.437565	0.00363706	0.195351
			TRIM56	tripartite motif containing 56	-	0.400471	0.00379925	0.199499
			PRKCE	protein kinase C, epsilon	-	0.433941	0.00380577	0.199499
			WDFY1	WD repeat and FYVE domain containing 1	-	0.806872	0.00382155	0.199499
			XRN1	5'-3' exoribonuclease 1	-	0.58702	0.00411039	0.205806
			CXorf21	chromosome X open reading frame 21	-	0.538191	0.00416553	0.206016
			ZNF137P	zinc finger protein 137, pseudogene	-	0.455158	0.00417173	0.206016
			FAM208B	family with sequence similarity 208, member B	-	0.560245	0.00422504	0.206128
			CYSLTR1	cysteinyl leukotriene receptor 1	-	0.384412	0.0043598	0.207554
			LOC102606465	uncharterized LOC102606465	-	0.491199	0.0044525	0.20805
			IFI6	interferon, alpha-inducible protein 6	IFI6	1.27705	0.00455857	0.20884
			C1QB	complement component 1, q subcomponent, B chain	-	1.12436	0.00456014	0.20884
			TIMM10	translocase of inner mitochondrial membrane 10 homolog (yeast)	-	0.804938	0.00459598	0.20884
			IFI27	interferon, alpha-inducible protein 27	IFI27	1.98126	0.00473192	0.211834
			CLN5	ceroid-lipofuscinosis, neuronal 5	-	0.458359	0.00475712	0.211834
			CHMP5	charged multivesicular body protein 5	-	0.850967	0.00521976	0.218434
			ZBP1	Z-DNA binding protein 1	-	0.870036	0.00563114	0.229005
			GNB4	guanine nucleotide binding protein (G protein), beta polypeptide 4	-	0.530708	0.00577713	0.232027
			IFITM3	interferon induced transmembrane protein 3	IFITM3	0.611967	0.00578433	0.232027
			TNFAIP6	tumor necrosis factor, alpha-induced protein 6	-	1.22448	0.00599929	0.232363
			OASL	2'-5'-oligoadenylate synthetase-like	OASL	1.17981	0.00602595	0.232363
			PTP4A1	protein tyrosine phosphatase type IVA, member 1	-	0.602995	0.00609323	0.232363
			PLSCR1	phospholipid scramblase 1	-	0.997908	0.00629368	0.235309
			ZNF818P	zinc finger protein 818, pseudogene	-	0.490817	0.00633944	0.235309
			KIAA0125	KIAA0125	-	0.706762	0.00683303	0.238265
			CLEC4A	C-type lectin domain family 4, member A	-	0.445883	0.00690462	0.238265
			RPAP3	RNA polymerase II associated protein 3	-	0.491377	0.00693399	0.238265
			MT2A	metallothionein 2A	-	0.770641	0.00693999	0.238265
			NOD1	nucleotide-binding oligomerization domain containing 1	-	0.383733	0.00717	0.238265
			C1GALT1	core 1 synthase, glycoprotein-N-acetylgalactosamine 3-beta-galactosyltransferase, 1	-	0.404303	0.00719001	0.238265
			TRIB2	tribbles pseudokinase 2	-	0.483447	0.00719834	0.238265
			HERC6	HECT and RLD domain containing E3 ubiquitin protein ligase family member 6	-	0.942597	0.00736847	0.239694
			USPL1	ubiquitin specific peptidase like 1	-	0.43351	0.00742511	0.239726
			FBXO6	F-box protein 6	-	0.552755	0.00745748	0.239726
			STAT1	signal transducer and activator of transcription 1, 91kDa	STAT1	0.641761	0.00772526	0.242684
			FBXO28	F-box protein 28	-	0.391493	0.00799686	0.243821
			ADK	adenosine kinase	-	0.409778	0.0080545	0.243821
			TNFSF10	tumor necrosis factor (ligand) superfamily, member 10	-	0.648142	0.00824816	0.243821
			UBE2L6	ubiquitin-conjugating enzyme E2L 6	-	0.537427	0.00858533	0.24932
			FANCA	Fanconi anemia, complementation group A	-	0.551551	0.00862767	0.24932
			BIRC3	baculoviral IAP repeat containing 3	-	0.825341	0.00906996	0.257446
			TIFA	TRAF-interacting protein with forkhead-associated domain	-	0.495618	0.00909214	0.257446
			CCP110	centriolar coiled coil protein 110kDa	-	0.640801	0.00911774	0.257471
			MX2	myxovirus (influenza virus) resistance 2 (mouse)	MX2	0.479566	0.00929216	0.258767
			C9orf91	chromosome 9 open reading frame 91	-	0.494764	0.00940856	0.25994
			GAPT	GRB2-binding adaptor protein, transmembrane	-	0.50748	0.00954738	0.260766
			PPAPDC1B	phosphatidic acid phosphatase type 2 domain containing 1B	-	0.480234	0.00962069	0.260766
			TUFT1	tuftelin 1	-	0.430714	0.00962435	0.260766
			CCR1	chemokine (C-C motif) receptor 1	-	0.535443	0.0101121	0.268113
			MEF2C	myocyte enhancer factor 2C	-	0.490818	0.010587	0.271604
			GBP4	guanylate binding protein 4	-	0.711083	0.0106442	0.271604
			DTX3L	deltex 3 like, E3 ubiquitin ligase	-	0.495594	0.0107027	0.271604
			MT1H	metallothionein 1H	-	0.615299	0.0107426	0.271695
			CD83	CD83 molecule	-	0.494808	0.0108959	0.274239
			NDC80	NDC80 kinetochore complex component	-	0.751482	0.0111887	0.275649
			ZNF845	zinc finger protein 845	-	0.474502	0.0112597	0.275649
			BACH2	BTB and CNC homology 1, basic leucine zipper transcription factor 2	-	0.561333	0.0114519	0.275649
			FAM134B	family with sequence similarity 134, member B	-	0.688004	0.0118798	0.277592
			FGL2	fibrinogen-like 2	-	0.531797	0.0120563	0.277592
			PLAG1	pleiomorphic adenoma gene 1	-	0.696488	0.0121573	0.277592
			NFYA	nuclear transcription factor Y, alpha	-	0.461678	0.0122587	0.277686
			ATP10A	ATPase, class V, type 10A	-	0.540018	0.0124765	0.280398
			FMR1	fragile X mental retardation 1	-	0.703727	0.0125134	0.280408
			GVINP1	GTPase, very large interferon inducible pseudogene 1	-	0.609936	0.0135223	0.28637
			DNAJA1	DnaJ (Hsp40) homolog, subfamily A, member 1	-	0.466804	0.0137187	0.28637
			MT1X	metallothionein 1X	-	0.616049	0.0137414	0.28637
			ZNF226	zinc finger protein 226	-	0.39181	0.01377	0.286393
			PRKAG2	protein kinase, AMP-activated, gamma 2 non-catalytic subunit	-	0.398561	0.014092	0.291222
			GIMAP4	GTPase, IMAP family member 4	-	0.385903	0.014558	0.291555
			LOC100130357	uncharacterized LOC100130357	-	0.421649	0.0147488	0.291555
			C2	complement component 2	-	0.922006	0.0147963	0.291555
			GALNT3	polypeptide N-acetylgalactosaminyltransferase 3	-	0.60776	0.0149891	0.291555
			IFI35	interferon-induced protein 35	IFI35	0.631698	0.0150027	0.291555
			PUS7L	pseudouridylate synthase 7 homolog (S. cerevisiae)-like	-	0.601806	0.0150752	0.291555
			C18orf25	chromosome 18 open reading frame 25	-	0.538704	0.0152493	0.291555
			ABCE1	ATP-binding cassette, sub-family E (OABP), member 1	-	0.397061	0.0155257	0.293695
			PMAIP1	phorbol-12-myristate-13-acetate-induced protein 1	-	0.504642	0.0156842	0.294257
			BTLA	B and T lymphocyte associated	-	0.724108	0.0157012	0.294257
			ARMCX2	armadillo repeat containing, X-linked 2	-	0.603192	0.0159335	0.295912
			ORC4	origin recognition complex, subunit 4	-	0.399168	0.016113	0.296856
			LTB	lymphotoxin beta (TNF superfamily, member 3)	-	0.438868	0.0162246	0.296864
			FAM8A1	family with sequence similarity 8, member A1	-	0.438544	0.0162798	0.296864
			MITD1	MIT, microtubule interacting and transport, domain containing 1	-	0.436584	0.0168927	0.301924
			SP140	SP140 nuclear body protein	-	0.443438	0.017083	0.302873
			SP140L	SP140 nuclear body protein-like	-	0.454426	0.017136	0.302873
			TTC21A	tetratricopeptide repeat domain 21A	-	0.775702	0.0171492	0.302873
			ZNF83	zinc finger protein 83	-	0.90157	0.0172368	0.303619
			ZNF200	zinc finger protein 200	-	0.431268	0.0180849	0.304957
			MGEA5	meningioma expressed antigen 5 (hyaluronidase)	-	0.469631	0.0181382	0.304957
			APOL4	apolipoprotein L, 4	-	0.461405	0.0184304	0.307271
			BST2	bone marrow stromal cell antigen 2	BST2	0.546808	0.0186718	0.30791
			ERCC6L2	excision repair cross-complementation group 6-like 2	-	0.492889	0.0187097	0.30791
			TMEM263	transmembrane protein 263	-	0.716683	0.0190686	0.309479
			MOV10	Mov10, Moloney leukemia virus 10, homolog (mouse)	-	0.538337	0.0192947	0.310354
			VAMP5	vesicle-associated membrane protein 5	-	0.419172	0.0193303	0.310354
			ZNF350	zinc finger protein 350	-	0.408497	0.0193897	0.310354
			MT1L	metallothionein 1L (gene/pseudogene)	-	0.587215	0.0199872	0.314127
			C1orf54	chromosome 1 open reading frame 54	-	0.380266	0.0200752	0.314898
			NASP	nuclear autoantigenic sperm protein (histone-binding)	-	0.387663	0.0201269	0.314898
			NAB1	NGFI-A binding protein 1 (EGR1 binding protein 1)	-	0.62196	0.0203674	0.315236
			C12orf4	chromosome 12 open reading frame 4	-	0.415959	0.0203823	0.315236
			ZNF223	zinc finger protein 223	-	0.397839	0.0207876	0.318072
			IDO1	indoleamine 2,3-dioxygenase 1	-	1.27391	0.0210723	0.319841
			JPX	JPX transcript, XIST activator (non-protein coding)	-	0.38439	0.0213362	0.321812
			CEP135	centrosomal protein 135kDa	-	0.418216	0.0213915	0.321812
			SPPL2A	signal peptide peptidase like 2A	-	0.38891	0.0216065	0.32255
			XLOC_002080		-	0.398605	0.0216681	0.323007
			GPBP1	GC-rich promoter binding protein 1	-	0.593629	0.0224469	0.325499
			MT1G	metallothionein 1G	-	0.630803	0.0225179	0.325499
			THAP6	THAP domain containing 6	-	0.386107	0.0225526	0.325499
			LINC00926	long intergenic non-protein coding RNA 926	-	0.627176	0.0226305	0.325705
			OMA1	OMA1 zinc metallopeptidase	-	0.407762	0.0234466	0.329122
			GPC2	glypican 2	-	0.40472	0.0235009	0.329122
			RWDD4	RWD domain containing 4	-	0.557002	0.0235407	0.329122
			TAGAP	T-cell activation RhoGTPase activating protein	-	0.38691	0.0236595	0.329122
			ANKRD22	ankyrin repeat domain 22	-	1.1271	0.0238076	0.329122
			HLA-DPB2	major histocompatibility complex, class II, DP beta 2 (pseudogene)	-	0.717882	0.0238516	0.329183
			CCDC104	coiled-coil domain containing 104	-	0.3801	0.0240377	0.33025
			ZNF761	zinc finger protein 761	-	0.427144	0.0241465	0.330344
			Methods: The differences in gene expression at baseline obtained using the microarray were analyzed using the Welch’s t-tests; P < 0.05 was considered statistically significant. Genes with higher expression in EULAR good responders compared to non-responders were listed (p < 0.05, false discovery rate (FDR) < 0.333 and fold change > 1.3).

## Sheet: Lower in responders 1
List of genes with lower expression levels in EULAR good responders compared to non-responders (false discovery rate < 0.333 and fold change > 1.3, p<0.05)
	GeneSymbol	GeneName	type I interferon signaling pathway	LOG2FC	p-value	FDR
	PIP4K2A	phosphatidylinositol-5-phosphate 4-kinase, type II, alpha	-	-0.583164	5.06939e-05	0.0240105
	LINC00687	long intergenic non-protein coding RNA 687	-	-0.864031	0.000409918	0.0908797
	LOC101927799	uncharacterized LOC101927799	-	-0.576143	0.000441962	0.0939847
	IQSEC2	IQ motif and Sec7 domain 2	-	-0.634588	0.000462152	0.0963124
	OR5V1	olfactory receptor, family 5, subfamily V, member 1	-	-0.9677	0.000623623	0.114229
	NKIRAS2	NFKB inhibitor interacting Ras-like 2	-	-0.556639	0.000748211	0.123752
	MICAL2	microtubule associated monooxygenase, calponin and LIM domain containing 2	-	-0.593	0.000770801	0.125496
	DBP	D site of albumin promoter (albumin D-box) binding protein	-	-1.31476	0.000797801	0.125956
	RAVER1	ribonucleoprotein, PTB-binding 1	-	-0.946039	0.000789367	0.125956
	NOA1	nitric oxide associated 1	-	-0.500758	0.000829101	0.127048
	TJP3	tight junction protein 3	-	-0.881799	0.000866627	0.129769
	PPIH	peptidylprolyl isomerase H (cyclophilin H)	-	-0.882817	0.000907186	0.131533
	C16orf3	chromosome 16 open reading frame 3	-	-0.961539	0.000929222	0.132637
	FBXO7	F-box protein 7	-	-0.656038	0.001032	0.137865
	NUMBL	numb homolog (Drosophila)-like	-	-1.42039	0.00104551	0.137902
	MKRN7P	makorin ring finger protein 7, pseudogene	-	-0.714423	0.00119305	0.146253
	ATP6V0C	ATPase, H+ transporting, lysosomal 16kDa, V0 subunit c	-	-0.43222	0.00121518	0.147234
	TCL6	T-cell leukemia/lymphoma 6 (non-protein coding)	-	-1.01087	0.00129	0.15006
	GIGYF1	GRB10 interacting GYF protein 1	-	-0.994797	0.00132506	0.15006
	MPP1	membrane protein, palmitoylated 1, 55kDa	-	-0.482934	0.00129925	0.15006
	KRTAP6-3	keratin associated protein 6-3	-	-0.788524	0.00144822	0.153984
	FOXH1	forkhead box H1	-	-0.839601	0.00146517	0.154213
	SERPINB2	serpin peptidase inhibitor, clade B (ovalbumin), member 2	-	-0.712435	0.00154267	0.157594
	SHC3	SHC (Src homology 2 domain containing) transforming protein 3	-	-0.937169	0.00160102	0.158882
	TBC1D20	TBC1 domain family, member 20	-	-0.751702	0.00163173	0.158903
	SSH2	slingshot protein phosphatase 2	-	-0.715099	0.00166719	0.159377
	PRDX6	peroxiredoxin 6	-	-0.847527	0.00171363	0.160865
	PLAC4	placenta-specific 4	-	-1.04663	0.00174785	0.161399
	VASH1	vasohibin 1	-	-1.04163	0.0017503	0.161399
	SPATA2L	spermatogenesis associated 2-like	-	-0.593275	0.00177368	0.162121
	GGTA1P	glycoprotein, alpha-galactosyltransferase 1 pseudogene	-	-0.723627	0.00180653	0.162442
	FKBP4	FK506 binding protein 4, 59kDa	-	-0.650534	0.00183094	0.162442
	THY1	Thy-1 cell surface antigen	-	-0.95253	0.00188207	0.163427
	SSTR2	somatostatin receptor 2	-	-0.90208	0.0019463	0.164881
	SHARPIN	SHANK-associated RH domain interactor	-	-1.03892	0.00202638	0.165822
	MEF2D	myocyte enhancer factor 2D	-	-0.936212	0.00202238	0.165822
	PLCXD2	phosphatidylinositol-specific phospholipase C, X domain containing 2	-	-1.28921	0.0020776	0.167327
	MOGS	mannosyl-oligosaccharide glucosidase	-	-0.925028	0.00221605	0.167327
	EPB41	erythrocyte membrane protein band 4.1	-	-0.80475	0.00220559	0.167327
	LOC441455	makorin ring finger protein 1 pseudogene	-	-0.732902	0.00212692	0.167327
	C16orf13	chromosome 16 open reading frame 13	-	-0.573647	0.00215854	0.167327
	ENDOG	endonuclease G	-	-0.46077	0.00212601	0.167327
	MYOG	myogenin (myogenic factor 4)	-	-1.43286	0.00246716	0.169309
	WDTC1	WD and tetratricopeptide repeats 1	-	-1.40311	0.00228788	0.169309
	TRIM58	tripartite motif containing 58	-	-1.06434	0.00242399	0.169309
	TMEM40	transmembrane protein 40	-	-0.799984	0.00247419	0.169309
	KRTAP4-11	keratin associated protein 4-11	-	-0.785555	0.00246332	0.169309
	RNASE1	ribonuclease, RNase A family, 1 (pancreatic)	-	-0.664298	0.00251852	0.169309
	HDGF	hepatoma-derived growth factor	-	-0.545381	0.002376	0.169309
	ASF1B	anti-silencing function 1B histone chaperone	-	-0.473456	0.00237259	0.169309
	MROH6	maestro heat-like repeat family member 6	-	-0.444204	0.0024541	0.169309
	CD79A	CD79a molecule, immunoglobulin-associated alpha	-	-0.631427	0.00261339	0.172351
	LOC283177	uncharacterized LOC283177	-	-0.442317	0.00261061	0.172351
	UBL4A	ubiquitin-like 4A	-	-1.26998	0.00266527	0.174667
	DEFB4A	defensin, beta 4A	-	-0.532589	0.00271571	0.176861
	LOC100130950	uncharacterized LOC100130950	-	-0.732597	0.00286127	0.18404
	KLHDC7A	kelch domain containing 7A	-	-1.30477	0.00299363	0.186788
	TONSL	tonsoku-like, DNA repair protein	-	-0.643136	0.00298579	0.186788
	C21orf58	chromosome 21 open reading frame 58	-	-1.02452	0.00311151	0.192101
	GHRHR	growth hormone releasing hormone receptor	-	-0.927058	0.00312766	0.192101
	CYP3A43	cytochrome P450, family 3, subfamily A, polypeptide 43	-	-1.30658	0.00319168	0.193272
	YIF1B	Yip1 interacting factor homolog B (S. cerevisiae)	-	-1.17879	0.00339122	0.193272
	CYP11B1	cytochrome P450, family 11, subfamily B, polypeptide 1	-	-1.15785	0.0033669	0.193272
	LRAT	lecithin retinol acyltransferase (phosphatidylcholine--retinol O-acyltransferase)	-	-1.08477	0.00338693	0.193272
	TEAD3	TEA domain family member 3	-	-1.04734	0.00347371	0.193272
	SHD	Src homology 2 domain containing transforming protein D	-	-0.942283	0.0035056	0.193272
	SDK2	sidekick cell adhesion molecule 2	-	-0.916212	0.00333669	0.193272
	GRIN1	glutamate receptor, ionotropic, N-methyl D-aspartate 1	-	-0.852726	0.0034309	0.193272
	E2F2	E2F transcription factor 2	-	-0.83685	0.00334866	0.193272
	MGC45922	uncharacterized LOC284365	-	-0.781805	0.00321357	0.193272
	ZDHHC8	zinc finger, DHHC-type containing 8	-	-0.679239	0.00319077	0.193272
	RAD23A	RAD23 homolog A (S. cerevisiae)	-	-0.571522	0.00347983	0.193272
	GATSL2	GATS protein-like 2	-	-0.55611	0.00328794	0.193272
	MRPL28	mitochondrial ribosomal protein L28	-	-0.512969	0.00336235	0.193272
	TMEM175	transmembrane protein 175	-	-0.418135	0.00346195	0.193272
	DUSP5P1	dual specificity phosphatase 5 pseudogene 1	-	-0.711858	0.00355919	0.194171
	ANKRD65	ankyrin repeat domain 65	-	-1.16748	0.00370221	0.197831
	UBAP1	ubiquitin associated protein 1	-	-0.571152	0.0037277	0.198177
	BTBD2	BTB (POZ) domain containing 2	-	-0.497424	0.00396156	0.204026
	HBQ1	hemoglobin, theta 1	-	-0.38564	0.0039748	0.204026
	MUC4	mucin 4, cell surface associated	-	-0.826651	0.00402223	0.204881
	ODC1	ornithine decarboxylase 1	-	-0.475578	0.00403077	0.204881
	CDSN	corneodesmosin	-	-1.09679	0.00411805	0.205806
	CTDSPL	CTD (carboxy-terminal domain, RNA polymerase II, polypeptide A) small phosphatase-like	-	-1.04596	0.00411285	0.205806
	COX6B2	cytochrome c oxidase subunit VIb polypeptide 2 (testis)	-	-0.682181	0.00412797	0.205806
	RBM38	RNA binding motif protein 38	-	-0.848857	0.00423927	0.206128
	ATP10B	ATPase, class V, type 10B	-	-0.487862	0.00425313	0.206128
	FFAR3	free fatty acid receptor 3	-	-1.03741	0.00428575	0.206748
	PPAN	peter pan homolog (Drosophila)	-	-0.86914	0.00440206	0.207554
	CYP4F62P	cytochrome P450, family 4, subfamily F, polypeptide 62, pseudogene	-	-0.780097	0.00437156	0.207554
	C1orf198	chromosome 1 open reading frame 198	-	-0.735764	0.00438667	0.207554
	LHB	luteinizing hormone beta polypeptide	-	-1.38986	0.00460503	0.20884
	LINC00341	long intergenic non-protein coding RNA 341	-	-0.896972	0.00459923	0.20884
	TAL1	T-cell acute lymphocytic leukemia 1	-	-0.732979	0.00460972	0.20884
	LOC646513	VLGN1945	-	-1.23463	0.00464714	0.209624
	ZIC5	Zic family member 5	-	-1.02667	0.00474537	0.211834
	PORCN	porcupine homolog (Drosophila)	-	-0.937479	0.0048884	0.214925
	SLC22A18AS	solute carrier family 22 (organic cation transporter), member 18 antisense	-	-1.41508	0.00493599	0.215201
	HYAL3	hyaluronoglucosaminidase 3	-	-0.694142	0.00491561	0.215201
	REEP1	receptor accessory protein 1	-	-1.01766	0.00503133	0.216746
	OR2W3	olfactory receptor, family 2, subfamily W, member 3	-	-0.963098	0.00505312	0.216746
	R3HDM4	R3H domain containing 4	-	-0.466325	0.00510849	0.217267
	PVRL1	poliovirus receptor-related 1 (herpesvirus entry mediator C)	-	-0.39557	0.00510406	0.217267
	TPT1-AS1	TPT1 antisense RNA 1	-	-0.764047	0.00520873	0.218434
	C20orf141	chromosome 20 open reading frame 141	-	-1.11528	0.00540941	0.223675
	CABP5	calcium binding protein 5	-	-1.20238	0.0055735	0.227749
	IL12RB1	interleukin 12 receptor, beta 1	-	-0.814956	0.00555388	0.227749
	LBX2-AS1	LBX2 antisense RNA 1	-	-0.429248	0.00555765	0.227749
	FAM219A	family with sequence similarity 219, member A	-	-0.881716	0.00564821	0.229005
	DEFA4	defensin, alpha 4, corticostatin	-	-1.71926	0.00582335	0.232027
	NYX	nyctalopin	-	-0.870682	0.00579903	0.232027
	UGT2A1	UDP glucuronosyltransferase 2 family, polypeptide A1, complex locus	-	-1.1448	0.00597718	0.232363
	CCDC169	coiled-coil domain containing 169	-	-1.05057	0.00608032	0.232363
	DPM2	dolichyl-phosphate mannosyltransferase polypeptide 2, regulatory subunit	-	-0.843567	0.00607169	0.232363
	VCL	vinculin	-	-0.638441	0.00594627	0.232363
	UBE2O	ubiquitin-conjugating enzyme E2O	-	-0.465388	0.0060883	0.232363
	FAM20C	family with sequence similarity 20, member C	-	-0.432873	0.00599511	0.232363
	MIER2	mesoderm induction early response 1, family member 2	-	-0.384408	0.00611012	0.232363
	SCN3B	sodium channel, voltage-gated, type III, beta subunit	-	-0.800698	0.00616364	0.233546
	ABHD1	abhydrolase domain containing 1	-	-1.04979	0.00628449	0.235309
	ADRB3	adrenoceptor beta 3	-	-0.817369	0.00632365	0.235309
	ADAM33	ADAM metallopeptidase domain 33		-0.758695	0.00634566	0.235309
	THBS1	thrombospondin 1		-0.602376	0.00631905	0.235309
	KRT31	keratin 31		-0.818626	0.00637895	0.235705
	MGLL	monoglyceride lipase		-1.00853	0.00642758	0.235829
	LOC101930476	uncharacterized LOC101930476		-1.38988	0.00654526	0.236923
	ACER1	alkaline ceramidase 1		-1.13684	0.00650914	0.236923
	PCLO	piccolo presynaptic cytomatrix protein		-0.988708	0.00654421	0.236923
	BCL2L1	BCL2-like 1		-0.758511	0.00654835	0.236923
	SPARC	secreted protein, acidic, cysteine-rich (osteonectin)		-0.959187	0.00658619	0.237467
	TANGO2	transport and golgi organization 2 homolog (Drosophila)		-1.32386	0.00699446	0.238265
	SLC6A10P	solute carrier family 6 (neurotransmitter transporter), member 10, pseudogene		-1.10734	0.00703196	0.238265
	CHL1-AS1	CHL1 antisense RNA 1		-1.0223	0.00668803	0.238265
	DNAL4	dynein, axonemal, light chain 4		-0.994426	0.00682229	0.238265
	FAM109B	family with sequence similarity 109, member B		-0.986858	0.00689564	0.238265
	SLC4A1	solute carrier family 4 (anion exchanger), member 1 (Diego blood group)		-0.97581	0.0071799	0.238265
	KANK2	KN motif and ankyrin repeat domains 2		-0.910264	0.00691459	0.238265
	ATXN1L	ataxin 1-like		-0.91004	0.00720282	0.238265
	ERCC2	excision repair cross-complementation group 2		-0.886075	0.00685392	0.238265
	LINC00626	long intergenic non-protein coding RNA 626		-0.88369	0.00680193	0.238265
	LAMC3	laminin, gamma 3		-0.872051	0.00681755	0.238265
	CACNG5	calcium channel, voltage-dependent, gamma subunit 5		-0.827069	0.00669323	0.238265
	NFKBIB	nuclear factor of kappa light polypeptide gene enhancer in B-cells inhibitor, beta		-0.763804	0.00695641	0.238265
	C7orf43	chromosome 7 open reading frame 43		-0.761968	0.00708627	0.238265
	SLC16A11	solute carrier family 16, member 11		-0.753055	0.00710056	0.238265
	ME2	malic enzyme 2, NAD(+)-dependent, mitochondrial		-0.611898	0.00719522	0.238265
	DBF4B	DBF4 zinc finger B		-0.528901	0.00702381	0.238265
	AGO2	argonaute RISC catalytic component 2		-0.525652	0.00698845	0.238265
	C19orf25	chromosome 19 open reading frame 25		-0.634956	0.00722773	0.238332
	MICALCL	MICAL C-terminal like		-0.523769	0.00727555	0.239152
	OR10H2	olfactory receptor, family 10, subfamily H, member 2		-0.786785	0.00738404	0.239694
	SLC34A1	solute carrier family 34 (type II sodium/phosphate contransporter), member 1		-0.70768	0.00734842	0.239694
	SH2D5	SH2 domain containing 5		-0.634152	0.00735916	0.239694
	GAS2L1	growth arrest-specific 2 like 1		-0.8045	0.00746805	0.239726
	NPC1L1	NPC1-like 1		-0.797985	0.00748845	0.239726
	UAP1L1	UDP-N-acteylglucosamine pyrophosphorylase 1-like 1		-0.46172	0.00750006	0.239726
	USP17L25	ubiquitin specific peptidase 17-like family member 25		-1.03798	0.00754115	0.240302
	CPLX2	complexin 2		-1.20165	0.00761811	0.242014
	LALBA	lactalbumin, alpha-		-1.06376	0.00767875	0.242684
	MAP2K3	mitogen-activated protein kinase kinase 3		-0.512189	0.00770638	0.242684
	OR6W1P	olfactory receptor, family 6, subfamily W, member 1 pseudogene		-1.34022	0.00801875	0.243821
	ITGB3	integrin, beta 3 (platelet glycoprotein IIIa, antigen CD61)		-1.25773	0.00828878	0.243821
	ANK1	ankyrin 1, erythrocytic		-1.04491	0.00803402	0.243821
	ALOX12	arachidonate 12-lipoxygenase		-0.972848	0.00826507	0.243821
	CIRBP-AS1	CIRBP antisense RNA 1		-0.824453	0.00828119	0.243821
	KCNK15	potassium channel, subfamily K, member 15		-0.796695	0.00787187	0.243821
	FCER1G	Fc fragment of IgE, high affinity I, receptor for; gamma polypeptide		-0.795371	0.00833016	0.243821
	LCE1A	late cornified envelope 1A		-0.770919	0.0078581	0.243821
	TAAR2	trace amine associated receptor 2		-0.747104	0.00824446	0.243821
	GJD4	gap junction protein, delta 4, 40.1kDa		-0.737464	0.00814975	0.243821
	MROH7	maestro heat-like repeat family member 7		-0.724274	0.00832752	0.243821
	CSNK1G2	casein kinase 1, gamma 2		-0.718407	0.00806296	0.243821
	NSUN4	NOP2/Sun domain family, member 4		-0.667722	0.00815451	0.243821
	CTIF	CBP80/20-dependent translation initiation factor		-0.655428	0.00805933	0.243821
	BAG6	BCL2-associated athanogene 6		-0.421405	0.00793628	0.243821
	DGKZ	diacylglycerol kinase, zeta		-0.417641	0.00789511	0.243821
	GPR31	G protein-coupled receptor 31		-0.984685	0.00859261	0.24932
	OR10A4	olfactory receptor, family 10, subfamily A, member 4		-0.850011	0.00860401	0.24932
	NRGN	neurogranin (protein kinase C substrate, RC3)		-1.01308	0.00881158	0.252938
	CORT	cortistatin		-0.998504	0.0089317	0.254982
	KIFC3	kinesin family member C3		-0.73455	0.00898094	0.255687
	LIMS3	LIM and senescent cell antigen-like domains 3		-0.711292	0.00938345	0.25994
	IRAK1	interleukin-1 receptor-associated kinase 1		-0.578879	0.00945465	0.25994
	PRSS2	protease, serine, 2 (trypsin 2)		-0.461472	0.00945438	0.25994
	TAOK2	TAO kinase 2		-1.18704	0.00954946	0.260766
	SELENBP1	selenium binding protein 1		-0.948327	0.00965986	0.260766
	LRP3	low density lipoprotein receptor-related protein 3		-0.538076	0.00971996	0.261711
	SLC34A3	solute carrier family 34 (type II sodium/phosphate contransporter), member 3		-0.803378	0.0097489	0.261813
	KLF14	Kruppel-like factor 14		-0.879798	0.0099204	0.265053
	DDA1	DET1 and DDB1 associated 1		-0.516964	0.0100175	0.266962
	TBC1D2	TBC1 domain family, member 2		-0.437676	0.0101565	0.268605
	RERE	arginine-glutamic acid dipeptide (RE) repeats		-0.58307	0.0102119	0.269388
	RTDR1	rhabdoid tumor deletion region gene 1		-0.728522	0.0102405	0.26946
	NAT14	N-acetyltransferase 14 (GCN5-related, putative)		-0.716806	0.0103062	0.270098
	UBE2Q2P1	ubiquitin-conjugating enzyme E2Q family member 2 pseudogene 1		-0.519637	0.0103166	0.270098
	KRTAP2-1	keratin associated protein 2-1		-0.793696	0.0103719	0.270705
	LOC101927507	uncharacterized LOC101927507		-0.612144	0.0103917	0.270705
	RARG	retinoic acid receptor, gamma		-0.969984	0.0106055	0.271604
	UPK3B	uroplakin 3B		-0.838208	0.0106486	0.271604
	KCTD2	potassium channel tetramerization domain containing 2		-0.597355	0.0106836	0.271604
	DCAF6	DDB1 and CUL4 associated factor 6		-0.524921	0.0108273	0.273173
	SCUBE1	signal peptide, CUB domain, EGF-like 1		-0.809051	0.0109259	0.274332
	ARHGEF16	Rho guanine nucleotide exchange factor (GEF) 16		-1.06047	0.0110575	0.275649
	GPR119	G protein-coupled receptor 119		-0.898163	0.011017	0.275649
	SCARA3	scavenger receptor class A, member 3		-0.78817	0.0115278	0.275649
	TIGD1	tigger transposable element derived 1		-0.707554	0.0114037	0.275649
	VWA1	von Willebrand factor A domain containing 1		-0.64983	0.0112905	0.275649
	ZNF185	zinc finger protein 185 (LIM domain)		-0.557333	0.0115018	0.275649
	PLSCR3	phospholipid scramblase 3		-0.405122	0.0115799	0.275649
	TPST2	tyrosylprotein sulfotransferase 2		-0.401135	0.011104	0.275649
	XPNPEP1	X-prolyl aminopeptidase (aminopeptidase P) 1, soluble		-0.398517	0.0112643	0.275649
	FEM1A	fem-1 homolog a (C. elegans)		-0.39075	0.0115814	0.275649
	SLC22A10	solute carrier family 22, member 10		-1.08789	0.0117331	0.277231
	XLOC_l2_005793			-0.94532	0.0117065	0.277231
	HSP90B1	heat shock protein 90kDa beta (Grp94), member 1		-0.685319	0.0117183	0.277231
	DEFA3	defensin, alpha 3, neutrophil-specific		-1.2571	0.0118112	0.277592
	CMTM5	CKLF-like MARVEL transmembrane domain containing 5		-1.09542	0.0122013	0.277592
	CECR2	cat eye syndrome chromosome region, candidate 2		-0.809243	0.0119509	0.277592
	EIF4G1	eukaryotic translation initiation factor 4 gamma, 1		-0.70162	0.0121969	0.277592
	EIF2AK1	eukaryotic translation initiation factor 2-alpha kinase 1		-0.670415	0.012128	0.277592
	NPRL3	nitrogen permease regulator-like 3 (S. cerevisiae)		-0.653807	0.0120874	0.277592
	POM121L1P	POM121 transmembrane nucleoporin-like 1, pseudogene		-0.623093	0.0121147	0.277592
	BSG	basigin (Ok blood group)		-0.719883	0.0122339	0.277686
	SLC22A16	solute carrier family 22 (organic cation/carnitine transporter), member 16		-0.622152	0.0123179	0.278423
	LOC100130920	uncharacterized LOC100130920		-0.594001	0.0124054	0.279792
	C6orf25	chromosome 6 open reading frame 25		-1.09036	0.012486	0.280398
	KCND3	potassium voltage-gated channel, Shal-related subfamily, member 3		-1.05525	0.0125452	0.280516
	DYRK1B	dual-specificity tyrosine-(Y)-phosphorylation regulated kinase 1B		-0.736113	0.0127157	0.283114
	SLC35B4	solute carrier family 35 (UDP-xylose/UDP-N-acetylglucosamine transporter), member B4		-0.508727	0.0127497	0.283267
	RHPN1	rhophilin, Rho GTPase binding protein 1		-1.1386	0.0127983	0.283342
	KCNQ3	potassium voltage-gated channel, KQT-like subfamily, member 3		-0.807916	0.0128075	0.283342
	ANKRD33	ankyrin repeat domain 33		-0.469035	0.0128407	0.283475
	ACY3	aspartoacylase (aminocyclase) 3		-0.688753	0.0128949	0.283641
	ADARB2-AS1	ADARB2 antisense RNA 1		-0.9778	0.0129659	0.284431
	SLC25A47	solute carrier family 25, member 47		-1.19549	0.013681	0.28637
	TMEM239	transmembrane protein 239		-1.08454	0.0137016	0.28637
	SMR3A	submaxillary gland androgen regulated protein 3A		-1.05162	0.0137382	0.28637
	ITGB5	integrin, beta 5		-1.00534	0.0137051	0.28637
	TRPM5	transient receptor potential cation channel, subfamily M, member 5		-0.992562	0.0136808	0.28637
	PROP1	PROP paired-like homeobox 1		-0.963123	0.0132456	0.28637
	FBN3	fibrillin 3		-0.917281	0.0137303	0.28637
	GRPR	gastrin-releasing peptide receptor		-0.87045	0.0131473	0.28637
	NRN1	neuritin 1		-0.860939	0.0134768	0.28637
	HID1	HID1 domain containing		-0.756528	0.0135224	0.28637
	PTCRA	pre T-cell antigen receptor alpha		-0.743494	0.0135992	0.28637
	CLCNKA	chloride channel, voltage-sensitive Ka		-0.674641	0.0136473	0.28637
	NAT8B	N-acetyltransferase 8B (GCN5-related, putative, gene/pseudogene)		-0.656442	0.0131825	0.28637
	FAM127B	family with sequence similarity 127, member B		-0.596752	0.0137335	0.28637
	OR10A5	olfactory receptor, family 10, subfamily A, member 5		-0.587928	0.0132271	0.28637
	TESC	tescalcin		-0.562216	0.0133173	0.28637
	SPNS2	spinster homolog 2 (Drosophila)		-0.444681	0.0134203	0.28637
	YBX3	Y box binding protein 3		-0.6873	0.0138393	0.287262
	DLX2	distal-less homeobox 2		-0.908517	0.0140337	0.290718
	PTMS	parathymosin		-0.79141	0.01419	0.291222
	TMCC3	transmembrane and coiled-coil domain family 3		-0.879967	0.0142748	0.291298
	TIAM1	T-cell lymphoma invasion and metastasis 1		-0.665974	0.0142853	0.291298
	FLJ30403	uncharacterized LOC729975		-0.476398	0.0142623	0.291298
	SORBS1	sorbin and SH3 domain containing 1		-0.925766	0.0143191	0.291416
	TSPAN5	tetraspanin 5		-0.699281	0.0144015	0.291507
	CNTROB	centrobin, centrosomal BRCA2 interacting protein		-0.684682	0.0144075	0.291507
	FAM179A	family with sequence similarity 179, member A		-0.607899	0.0144058	0.291507
	SPTB	spectrin, beta, erythrocytic		-1.26478	0.0148694	0.291555
	B3GNT7	UDP-GlcNAc:betaGal beta-1,3-N-acetylglucosaminyltransferase 7		-1.03313	0.0148359	0.291555
	GP1BA	glycoprotein Ib (platelet), alpha polypeptide		-1.01062	0.0148568	0.291555
	KIRREL3	kin of IRRE like 3 (Drosophila)		-0.866552	0.0145163	0.291555
	MYLK	myosin light chain kinase		-0.830017	0.014522	0.291555
	LOC100128843	uncharacterized LOC100128843		-0.794742	0.0145017	0.291555
	DPT	dermatopontin		-0.788644	0.0151137	0.291555
	PARVB	parvin, beta		-0.783617	0.0151903	0.291555
	FIBCD1	fibrinogen C domain containing 1		-0.751462	0.0152254	0.291555
	TOLLIP	toll interacting protein		-0.72337	0.0146826	0.291555
	PNO1	partner of NOB1 homolog (S. cerevisiae)		-0.627149	0.0152249	0.291555
	GUCD1	guanylyl cyclase domain containing 1		-0.619972	0.0151826	0.291555
	MAN1A1	mannosidase, alpha, class 1A, member 1		-0.574088	0.0151474	0.291555
	OPRL1	opiate receptor-like 1		-0.503269	0.0146346	0.291555
	LINC01126	long intergenic non-protein coding RNA 1126		-0.482487	0.0149257	0.291555
	ASB16	ankyrin repeat and SOCS box containing 16		-0.429752	0.0147473	0.291555
	PBX1	pre-B-cell leukemia homeobox 1		-0.719004	0.0152853	0.291708
	LYZL1	lysozyme-like 1		-0.756552	0.0154514	0.293695
	MYOZ3	myozenin 3		-0.762333	0.0156655	0.294257
	TREML1	triggering receptor expressed on myeloid cells-like 1		-1.10229	0.0157776	0.295158
	SLC1A5	solute carrier family 1 (neutral amino acid transporter), member 5		-0.910152	0.01596	0.295912
	ZSWIM8	zinc finger, SWIM-type containing 8		-0.767451	0.0159302	0.295912
	PNPLA2	patatin-like phospholipase domain containing 2		-0.627403	0.0159454	0.295912
	LIME1	Lck interacting transmembrane adaptor 1		-0.617898	0.0159449	0.295912
	C16orf86	chromosome 16 open reading frame 86		-0.668563	0.0161533	0.296856
	FAM193A	family with sequence similarity 193, member A		-0.416793	0.0161081	0.296856
	B4GALNT1	beta-1,4-N-acetyl-galactosaminyl transferase 1		-1.03546	0.0163816	0.296864
	FAXDC2	fatty acid hydroxylase domain containing 2		-0.883726	0.0161863	0.296864
	SNX29P2	sorting nexin 29 pseudogene 2		-0.709891	0.0163185	0.296864
	SEC14L1	SEC14-like 1 (S. cerevisiae)		-0.397173	0.0163786	0.296864
	MAGI2-AS3	MAGI2 antisense RNA 3		-0.884923	0.0164476	0.297175
	VWCE	von Willebrand factor C and EGF domains		-0.927136	0.0165148	0.297284
	FECH	ferrochelatase		-0.866058	0.0165425	0.297284
	FAM46C	family with sequence similarity 46, member C		-0.695629	0.0165939	0.297604
	CYP2F1	cytochrome P450, family 2, subfamily F, polypeptide 1		-0.710724	0.0166986	0.298968
	EVX1	even-skipped homeobox 1		-0.897942	0.0170862	0.302873
	FOXL1	forkhead box L1		-0.720555	0.0171381	0.302873
	SYT5	synaptotagmin V		-0.6847	0.0170341	0.302873
	MAF1	MAF1 homolog (S. cerevisiae)		-0.584682	0.0173021	0.303619
	IGF2BP2	insulin-like growth factor 2 mRNA binding protein 2		-0.544145	0.017308	0.303619
	HECTD4	HECT domain containing E3 ubiquitin protein ligase 4		-0.482325	0.0172599	0.303619
	C9orf135-AS1	C9orf135 antisense RNA 1 (head to head)		-1.08111	0.0175918	0.304957
	RPL3L	ribosomal protein L3-like		-0.967459	0.0175709	0.304957
	ABLIM3	actin binding LIM protein family, member 3		-0.945143	0.0178859	0.304957
	SLC24A3	solute carrier family 24 (sodium/potassium/calcium exchanger), member 3		-0.893442	0.0177544	0.304957
	ASB16-AS1	ASB16 antisense RNA 1		-0.887024	0.018059	0.304957
	ZNF418	zinc finger protein 418		-0.877891	0.0179288	0.304957
	AIFM2	apoptosis-inducing factor, mitochondrion-associated, 2		-0.865241	0.017941	0.304957
	GPC4	glypican 4		-0.832582	0.0181452	0.304957
	ARSD	arylsulfatase D		-0.71477	0.0176083	0.304957
	KRTAP11-1	keratin associated protein 11-1		-0.706071	0.0177088	0.304957
	ZNF574	zinc finger protein 574		-0.681038	0.0178734	0.304957
	RLTPR	RGD motif, leucine rich repeats, tropomodulin domain and proline-rich containing		-0.643546	0.0181308	0.304957
	C10orf76	chromosome 10 open reading frame 76		-0.631218	0.0175074	0.304957
	SMG7-AS1	SMG7 antisense RNA 1		-0.616298	0.0181077	0.304957
	CAV1	caveolin 1, caveolae protein, 22kDa		-0.868205	0.0181814	0.305072
	RIMBP2	RIMS binding protein 2		-0.751885	0.0182574	0.305542
	TFF1	trefoil factor 1		-0.745223	0.018268	0.305542
	XLOC_l2_013837			-0.731095	0.0184935	0.307403
	OTOS	otospiralin		-0.797908	0.0185471	0.30774
	HRC	histidine rich calcium binding protein		-0.841182	0.0186667	0.30791
	FAH	fumarylacetoacetate hydrolase (fumarylacetoacetase)		-0.777665	0.0187717	0.30791
	EGFL8	EGF-like-domain, multiple 8		-0.718096	0.0187925	0.30791
	PGF	placental growth factor		-0.70715	0.0188233	0.30791
	EVPL	envoplakin		-0.697785	0.0187006	0.30791
	PF4	platelet factor 4		-0.923116	0.0189239	0.308105
	TTBK1	tau tubulin kinase 1		-0.683407	0.018921	0.308105
	LOC100130938	uncharacterized LOC100130938		-0.795333	0.0190349	0.309429
	C11orf42	chromosome 11 open reading frame 42		-0.668394	0.0190974	0.309479
	NOVA2	neuro-oncological ventral antigen 2		-1.37805	0.0193768	0.310354
	CHRD	chordin		-0.770091	0.0192944	0.310354
	VIL1	villin 1		-1.01407	0.0198348	0.313513
	NTN3	netrin 3		-0.978167	0.0197106	0.313513
	NXPH4	neurexophilin 4		-0.802627	0.0198397	0.313513
	DCAF12	DDB1 and CUL4 associated factor 12		-0.747141	0.0198825	0.313513
	FAM43B	family with sequence similarity 43, member B		-0.715463	0.019745	0.313513
	IRF2BPL	interferon regulatory factor 2 binding protein-like		-0.604786	0.0198523	0.313513
	VWA7	von Willebrand factor A domain containing 7		-0.557367	0.0197533	0.313513
	SLAMF9	SLAM family member 9		-0.397268	0.019793	0.313513
	MKRN9P	makorin ring finger protein 9, pseudogene		-0.528866	0.0201106	0.314898
	CTSG	cathepsin G		-1.52522	0.0202834	0.315236
	PHB2	prohibitin 2		-0.834874	0.020451	0.315236
	CD244	CD244 molecule, natural killer cell receptor 2B4		-0.784009	0.0203638	0.315236
	CLDN3	claudin 3		-0.744749	0.0203762	0.315236
	PUS7	pseudouridylate synthase 7 (putative)		-0.682929	0.0204458	0.315236
	ATP6V0CP3	ATPase, H+ transporting, lysosomal 16kDa, V0 subunit c pseudogene 3		-0.649722	0.0204321	0.315236
	PCDHB13	protocadherin beta 13		-0.646982	0.02022	0.315236
	KIR2DL4	killer cell immunoglobulin-like receptor, two domains, long cytoplasmic tail, 4		-0.705367	0.0204957	0.315344
	TBKBP1	TBK1 binding protein 1		-0.490987	0.0205488	0.315344
	CHADL	chondroadherin-like		-0.426288	0.0206865	0.316991
	STRADB	STE20-related kinase adaptor beta		-0.779048	0.0208584	0.31857
	ACSF3	acyl-CoA synthetase family member 3		-0.467992	0.0209657	0.31939
	RNPC3	RNA-binding region (RNP1, RRM) containing 3		-0.848711	0.0210874	0.319841
	ATOH7	atonal homolog 7 (Drosophila)		-0.755885	0.0212376	0.321651
	XLOC_l2_007133			-0.751168	0.0212794	0.321812
	STRN4	striatin, calmodulin binding protein 4		-0.475493	0.0217398	0.323151
	SEC16B	SEC16 homolog B (S. cerevisiae)		-1.18926	0.0218118	0.323421
	SIPA1L1	signal-induced proliferation-associated 1 like 1		-0.529017	0.02182	0.323421
	FAM103A1	family with sequence similarity 103, member A1		-0.796311	0.0221015	0.32363
	DNAJC4	DnaJ (Hsp40) homolog, subfamily C, member 4		-0.692502	0.0221437	0.32363
	KLHL17	kelch-like family member 17		-0.628911	0.0220739	0.32363
	TAAR5	trace amine associated receptor 5		-0.416074	0.0219065	0.32363
	EPB42	erythrocyte membrane protein band 4.2		-0.883477	0.022585	0.325499
	FBXO17	F-box protein 17		-0.689221	0.0225428	0.325499
	TMEM30B	transmembrane protein 30B		-0.635022	0.0225817	0.325499
	PRKACA	protein kinase, cAMP-dependent, catalytic, alpha		-0.438335	0.0224285	0.325499
	ITGA2B	integrin, alpha 2b (platelet glycoprotein IIb of IIb/IIIa complex, antigen CD41)		-1.17478	0.0237906	0.329122
	H6PD	hexose-6-phosphate dehydrogenase (glucose 1-dehydrogenase)		-0.957049	0.0233503	0.329122
	FSTL1	follistatin-like 1		-0.912257	0.0231106	0.329122
	TBATA	thymus, brain and testes associated		-0.853978	0.0232233	0.329122
	KCNH2	potassium voltage-gated channel, subfamily H (eag-related), member 2		-0.853713	0.0237985	0.329122
	SYT15	synaptotagmin XV		-0.843008	0.0234636	0.329122
	HRH3	histamine receptor H3		-0.831924	0.023586	0.329122
	PINK1-AS	PINK1 antisense RNA		-0.807151	0.0232373	0.329122
	CXCL3	chemokine (C-X-C motif) ligand 3		-0.772537	0.0233955	0.329122
	MCOLN1	mucolipin 1		-0.76802	0.0235856	0.329122
	RNF10	ring finger protein 10		-0.755564	0.0235495	0.329122
	LINC00663	long intergenic non-protein coding RNA 663		-0.671668	0.0232851	0.329122
	OR7E24	olfactory receptor, family 7, subfamily E, member 24		-0.663404	0.0237145	0.329122
	GCFC2	GC-rich sequence DNA-binding factor 2		-0.601133	0.0238144	0.329122
	RAB36	RAB36, member RAS oncogene family		-0.562853	0.0234834	0.329122
	INSIG1	insulin induced gene 1		-0.409117	0.0236081	0.329122
	MAFF	v-maf avian musculoaponeurotic fibrosarcoma oncogene homolog F		-0.407226	0.0229655	0.329122
	MEF2BNB	MEF2B neighbor		-0.402238	0.023318	0.329122
	DCTN1	dynactin 1		-1.00678	0.0239907	0.33025
	MAP6D1	MAP6 domain containing 1		-0.914131	0.0240873	0.33025
	XLOC_004362			-0.608833	0.0240719	0.33025
	ZNF362	zinc finger protein 362		-0.510631	0.0240649	0.33025
	GPR142	G protein-coupled receptor 142		-0.781669	0.0241576	0.330344
	GUCY2GP	guanylate cyclase 2G, pseudogene		-1.02047	0.0243449	0.332307
	PRR29	proline rich 29		-0.802092	0.0244255	0.332697
	Methods: The differences in gene expression at baseline obtained using the microarray were analyzed using the Welch’s t-tests; P < 0.05 was considered statistically significant. Genes with lower expression in EULAR good responders compared to non-responders were listed (p < 0.05, false discovery rate (FDR) < 0.333 and fold change > 1.3).
