# Supplementary material for: Identification of molecules associated with response to abatacept in patients with rheumatoid arthritis
Source: Arthritis Res Ther. 2020 Mar 12;22:46. doi: 10.1186/s13075-020-2137-y (PMC7068901; doi:10.1186/s13075-020-2137-y)
Supplement: Supplementary file 4 — Additional file 4. List of genes with higher and lower expression levels in EULAR good responders compared to moderate and non-responders. [file 13075_2020_2137_MOESM4_ESM.xlsx]

## Sheet: Higher in responders 2
		List of genes with higher expression in EULAR good responders compared to moderate and non-responders (p<0.05)
			GeneSymbol	GeneName	type I interferon signaling pathway	LOG2FC	p-value	FDR
			PIM2	pim-2 oncogene	-	0.32619	0.00138852	0.999012
			DDX58	DEAD (Asp-Glu-Ala-Asp) box polypeptide 58	-	0.734972	0.00143971	0.999012
			PGAP2	post-GPI attachment to proteins 2	-	0.235797	0.00194887	0.999012
			LRRN3	leucine rich repeat neuronal 3	-	0.998336	0.00311468	0.999012
			LAMP3	lysosomal-associated membrane protein 3	-	1.12747	0.00335097	0.999012
			P2RY14	purinergic receptor P2Y, G-protein coupled, 14	-	0.775259	0.00354664	0.999012
			LAP3	leucine aminopeptidase 3	-	0.595249	0.00412636	0.999012
			MAP3K13	mitogen-activated protein kinase kinase kinase 13	-	0.373098	0.00435231	0.999012
			RAB3GAP1	RAB3 GTPase activating protein subunit 1 (catalytic)	-	0.233649	0.00516124	0.999012
			CCL3L3	chemokine (C-C motif) ligand 3-like 3	-	1.50398	0.0063513	0.999012
			TRIM6	tripartite motif containing 6	-	0.90888	0.00697593	0.999012
			GADD45B	growth arrest and DNA-damage-inducible, beta	-	0.273408	0.00784889	0.999012
			CCL3	chemokine (C-C motif) ligand 3	-	1.23332	0.00935649	0.999012
			GBP1	guanylate binding protein 1, interferon-inducible	-	0.740567	0.00936594	0.999012
			IGFLR1	IGF-like family receptor 1	-	0.231709	0.00946135	0.999012
			SAMD9L	sterile alpha motif domain containing 9-like	-	0.544459	0.00961715	0.999012
			TRIM69	tripartite motif containing 69	-	0.358982	0.00992212	0.999012
			TIMM10	translocase of inner mitochondrial membrane 10 homolog (yeast)	-	0.571725	0.0101265	0.999012
			DRAP1	DR1-associated protein 1 (negative cofactor 2 alpha)	-	0.215847	0.0102499	0.999012
			GPC2	glypican 2	-	0.296061	0.0103326	0.999012
			TDRD7	tudor domain containing 7	-	0.372251	0.0115075	0.999012
			STAT2	signal transducer and activator of transcription 2, 113kDa	STAT2	0.367868	0.011806	0.999012
			LYSMD2	LysM, putative peptidoglycan-binding, domain containing 2	-	0.303624	0.012137	0.999012
			CEACAM1	carcinoembryonic antigen-related cell adhesion molecule 1 (biliary glycoprotein)	-	0.56373	0.0122397	0.999012
			SCYL3	SCY1-like 3 (S. cerevisiae)	-	0.189374	0.0125493	0.999012
			IFIH1	interferon induced with helicase C domain 1	-	0.587994	0.0127842	0.999012
			GBP5	guanylate binding protein 5	-	0.665346	0.0131216	0.999012
			ZSCAN16	zinc finger and SCAN domain containing 16	-	0.216072	0.0133726	0.999012
			RTP4	receptor (chemosensory) transporter protein 4	-	0.761439	0.0136526	0.999012
			LGALS8	lectin, galactoside-binding, soluble, 8	-	0.274363	0.0137946	0.999012
			ZCCHC2	zinc finger, CCHC domain containing 2	-	0.534798	0.0146835	0.999012
			BBC3	BCL2 binding component 3	-	0.0520247	0.0148768	0.999012
			RSAD2	radical S-adenosyl methionine domain containing 2	RSAD2	1.43573	0.015069	0.999012
			TRIM22	tripartite motif containing 22	-	0.556993	0.0151234	0.999012
			MRPL44	mitochondrial ribosomal protein L44	-	0.217605	0.0159548	0.999012
			BATF2	basic leucine zipper transcription factor, ATF-like 2	-	0.917428	0.0159728	0.999012
			IFI44	interferon-induced protein 44	-	1.28372	0.0162402	0.999012
			METTL1	methyltransferase like 1	-	0.269416	0.0167627	0.999012
			PEX19	peroxisomal biogenesis factor 19	-	0.162725	0.016891	0.999012
			ANKRD22	ankyrin repeat domain 22	-	0.847135	0.0169881	0.999012
			HERC5	HECT and RLD domain containing E3 ubiquitin protein ligase 5	-	0.919094	0.0172336	0.999012
			ISG20	interferon stimulated exonuclease gene 20kDa	ISG20	0.28588	0.0175413	0.999012
			IFI44L	interferon-induced protein 44-like	-	1.39051	0.0175789	0.999012
			RELB	v-rel avian reticuloendotheliosis viral oncogene homolog B	-	0.302292	0.0176311	0.999012
			GCC1	GRIP and coiled-coil domain containing 1	-	0.152816	0.017774	0.999012
			CD274	CD274 molecule	-	0.653879	0.0182427	0.999012
			OAS3	2'-5'-oligoadenylate synthetase 3, 100kDa	OAS3	0.994143	0.01847	0.999012
			CARD17	caspase recruitment domain family, member 17	-	0.370492	0.0194281	0.999012
			APOL2	apolipoprotein L, 2	-	0.343183	0.0195306	0.999012
			MTHFSD	methenyltetrahydrofolate synthetase domain containing	-	0.192774	0.0202916	0.999012
			CLEC4A	C-type lectin domain family 4, member A	-	0.27475	0.0203754	0.999012
			DHX58	DEXH (Asp-Glu-X-His) box polypeptide 58	-	0.491016	0.0215783	0.999012
			CCDC146	coiled-coil domain containing 146	-	0.27213	0.0218071	0.999012
			SRBD1	S1 RNA binding domain 1	-	0.303663	0.0222966	0.999012
			SERPING1	serpin peptidase inhibitor, clade G (C1 inhibitor), member 1	-	0.983199	0.0226332	0.999012
			IFI6	interferon, alpha-inducible protein 6	IFI6	0.756198	0.0228133	0.999012
			PHF11	PHD finger protein 11	-	0.263019	0.0228435	0.999012
			GPR155	G protein-coupled receptor 155	-	0.285915	0.0231254	0.999012
			IFITM1	interferon induced transmembrane protein 1	IFITM1	0.397325	0.0233044	0.999012
			SPATS2L	spermatogenesis associated, serine-rich 2-like	-	0.825746	0.0234468	0.999012
			DDX60L	DEAD (Asp-Glu-Ala-Asp) box polypeptide 60-like	-	0.446809	0.0234648	0.999012
			SPPL2A	signal peptide peptidase like 2A	-	0.222486	0.0235744	0.999012
			ISG15	ISG15 ubiquitin-like modifier	ISG15	0.974423	0.0241411	0.999012
			SP110	SP110 nuclear body protein	-	0.247287	0.0241867	0.999012
			TNFAIP6	tumor necrosis factor, alpha-induced protein 6	-	0.738212	0.0245056	0.999012
			SOCS3	suppressor of cytokine signaling 3	-	0.388939	0.0254055	0.999012
			PIM3	pim-3 oncogene	-	0.251648	0.0254844	0.999012
			C9orf91	chromosome 9 open reading frame 91	-	0.33248	0.0260423	0.999012
			PDE4B	phosphodiesterase 4B, cAMP-specific	-	0.236988	0.0263344	0.999012
			DDX60	DEAD (Asp-Glu-Ala-Asp) box polypeptide 60	-	0.697815	0.0266095	0.999012
			HERC6	HECT and RLD domain containing E3 ubiquitin protein ligase family member 6	-	0.569974	0.0266782	0.999012
			UBE2L6	ubiquitin-conjugating enzyme E2L 6	-	0.351169	0.026825	0.999012
			GIMAP4	GTPase, IMAP family member 4	-	0.207131	0.0268681	0.999012
			TMEFF2	transmembrane protein with EGF-like and two follistatin-like domains 2	-	0.391154	0.0276542	0.999012
			PNPT1	polyribonucleotide nucleotidyltransferase 1	-	0.478064	0.0280335	0.999012
			ATP9B	ATPase, class II, type 9B	-	0.183578	0.0280473	0.999012
			RMI2	RecQ mediated genome instability 2	-	0.411089	0.0289024	0.999012
			FAM120AOS	family with sequence similarity 120A opposite strand	-	0.10658	0.0291646	0.999012
			CASP10	caspase 10, apoptosis-related cysteine peptidase	-	0.181301	0.0293764	0.999012
			PARP11	poly (ADP-ribose) polymerase family, member 11	-	0.344519	0.0294795	0.999012
			ADK	adenosine kinase	-	0.293801	0.0296736	0.999012
			IFI35	interferon-induced protein 35	IFI35	0.403929	0.0297799	0.999012
			ATP6V1E2	ATPase, H+ transporting, lysosomal 31kDa, V1 subunit E2	-	0.171038	0.0302372	0.999012
			MX1	myxovirus (influenza virus) resistance 1, interferon-inducible protein p78 (mouse)	MX1	0.784209	0.0305619	0.999012
			IFIT2	interferon-induced protein with tetratricopeptide repeats 2	IFIT2	0.638435	0.0308289	0.999012
			USP18	ubiquitin specific peptidase 18	-	0.92441	0.031252	0.999012
			ZNF93	zinc finger protein 93	-	0.352225	0.0317268	0.999012
			SP140L	SP140 nuclear body protein-like	-	0.289975	0.0318271	0.999012
			XLOC_l2_015821		-	0.215441	0.0319374	0.999012
			MED28	mediator complex subunit 28	-	0.1823	0.0321632	0.999012
			PLSCR1	phospholipid scramblase 1	-	0.57241	0.0323102	0.999012
			PML	promyelocytic leukemia	-	0.443935	0.0329518	0.999012
			EPSTI1	epithelial stromal interaction 1 (breast)	-	0.858373	0.0335555	0.999012
			CLEC7A	C-type lectin domain family 7, member A	-	0.505018	0.0336228	0.999012
			PTRF	polymerase I and transcript release factor	-	0.408513	0.0340174	0.999012
			DOCK4	dedicator of cytokinesis 4	-	0.626036	0.0343007	0.999012
			ZSWIM1	zinc finger, SWIM-type containing 1	-	0.18892	0.0344332	0.999012
			OAS2	2'-5'-oligoadenylate synthetase 2, 69/71kDa	OAS2	0.760996	0.0344913	0.999012
			ASPHD2	aspartate beta-hydroxylase domain containing 2	-	0.27047	0.0345885	0.999012
			IFIT5	interferon-induced protein with tetratricopeptide repeats 5	-	0.633804	0.0347497	0.999012
			PDCD4	programmed cell death 4 (neoplastic transformation inhibitor)	-	0.200978	0.0351196	0.999012
			MSL3	male-specific lethal 3 homolog (Drosophila)	-	0.212136	0.0353654	0.999012
			ATF3	activating transcription factor 3	-	0.728285	0.0353966	0.999012
			TOR1B	torsin family 1, member B (torsin B)	-	0.327456	0.0354994	0.999012
			LY6E	lymphocyte antigen 6 complex, locus E	-	0.88502	0.0359012	0.999012
			ACOT9	acyl-CoA thioesterase 9	-	0.213479	0.0361472	0.999012
			TBCC	tubulin folding cofactor C	-	0.138551	0.0363001	0.999012
			PARP12	poly (ADP-ribose) polymerase family, member 12	-	0.441558	0.0365471	0.999012
			ZNF630	zinc finger protein 630	-	0.122793	0.0368318	0.999012
			DHRS9	dehydrogenase/reductase (SDR family) member 9	-	0.483761	0.0372646	0.999012
			IDO1	indoleamine 2,3-dioxygenase 1	-	0.803077	0.0377693	0.999012
			ETV7	ets variant 7	-	0.850877	0.0378485	0.999012
			RIPK2	receptor-interacting serine-threonine kinase 2	-	0.216457	0.0383719	0.999012
			SAMD9	sterile alpha motif domain containing 9	-	0.480169	0.0395259	0.999012
			HLA-DPB2	major histocompatibility complex, class II, DP beta 2 (pseudogene)	-	0.494738	0.0400103	0.999012
			GABPB1	GA binding protein transcription factor, beta subunit 1	-	0.167269	0.0400155	0.999012
			IFIT1	interferon-induced protein with tetratricopeptide repeats 1	IFIT1	0.972469	0.0402371	0.999012
			NMI	N-myc (and STAT) interactor	-	0.321666	0.041385	0.999012
			MANBAL	mannosidase, beta A, lysosomal-like	-	0.167012	0.0415977	0.999012
			MALSU1	mitochondrial assembly of ribosomal large subunit 1	-	0.115913	0.0426879	0.999012
			KPTN	kaptin (actin binding protein)	-	0.298656	0.0439112	0.999012
			USP25	ubiquitin specific peptidase 25	-	0.180248	0.0440802	0.999012
			SMU1	smu-1 suppressor of mec-8 and unc-52 homolog (C. elegans)	-	0.148028	0.0441301	0.999012
			LYRM1	LYR motif containing 1	-	0.246874	0.0442178	0.999012
			TNFSF10	tumor necrosis factor (ligand) superfamily, member 10	-	0.382465	0.0447877	0.999012
			MIA3	melanoma inhibitory activity family, member 3	-	0.199015	0.0453108	0.999012
			PARP9	poly (ADP-ribose) polymerase family, member 9	-	0.427226	0.0456654	0.999012
			TTC21A	tetratricopeptide repeat domain 21A	-	0.454639	0.0459239	0.999012
			CYSLTR1	cysteinyl leukotriene receptor 1	-	0.266254	0.0462729	0.999012
			NMRK1	nicotinamide riboside kinase 1	-	0.29336	0.0468195	0.999012
			FAM26F	family with sequence similarity 26, member F	-	0.506984	0.0471764	0.999012
			FBXO28	F-box protein 28	-	0.194846	0.0487549	0.999012
			TIFA	TRAF-interacting protein with forkhead-associated domain	-	0.347904	0.0491334	0.999012
			KIAA0125	KIAA0125	-	0.540124	0.0493006	0.999012
			AP3M1	adaptor-related protein complex 3, mu 1 subunit	-	0.153022	0.0494287	0.999012
			LBX1	ladybird homeobox 1	-	0.0555439	0.0498377	0.999012
			Methods: The differences in gene expression at baseline obtained using the microarray were analyzed using the Welch’s t-tests; P < 0.05 was considered statistically significant. Genes with higher expression in EULAR good responders compared to moderate and non-responders were listed (p < 0.05, without condition of FDR and fold change).

## Sheet: Lower in responders 2
		List of genes with lower expression levels in EULARgood responders compared to moderate and non-responders (p<0.05)
			GeneSymbol	GeneName	type I interferon signaling pathway	LOG2FC	p-value	FDR
			TGFBI	transforming growth factor, beta-induced, 68kDa	-	-0.352003	0.0491931	0.999012
			GOLGA8K	golgin A8 family, member K	-	-0.271669	0.0487868	0.999012
			BPI	bactericidal/permeability-increasing protein	-	-0.937638	0.0480329	0.999012
			TUBA8	tubulin, alpha 8	-	-0.436154	0.0478256	0.999012
			LIMS1	LIM and senescent cell antigen-like domains 1	-	-0.302084	0.047762	0.999012
			SH3BGRL2	SH3 domain binding glutamate-rich protein like 2	-	-0.489993	0.0475916	0.999012
			CSRP1	cysteine and glycine-rich protein 1	-	-0.17681	0.0474722	0.999012
			PANX1	pannexin 1	-	-0.207059	0.0471681	0.999012
			ALOX12	arachidonate 12-lipoxygenase	-	-0.625027	0.0470836	0.999012
			SLX4	SLX4 structure-specific endonuclease subunit	-	-0.191476	0.0469721	0.999012
			CERK	ceramide kinase	-	-0.268543	0.046754	0.999012
			MRPS5	mitochondrial ribosomal protein S5	-	-0.18377	0.0466861	0.999012
			EPB42	erythrocyte membrane protein band 4.2	-	-0.556314	0.0462937	0.999012
			SUSD1	sushi domain containing 1	-	-0.172181	0.0462228	0.999012
			BCL2L2	BCL2-like 2	-	-0.16641	0.0462073	0.999012
			CERS2	ceramide synthase 2	-	-0.178958	0.0458239	0.999012
			TGFBRAP1	transforming growth factor, beta receptor associated protein 1	-	-0.157186	0.0455595	0.999012
			FAM193A	family with sequence similarity 193, member A	-	-0.274886	0.045553	0.999012
			CAPNS1	calpain, small subunit 1	-	-0.232991	0.0453835	0.999012
			FAM178A	family with sequence similarity 178, member A	-	-0.349494	0.0451417	0.999012
			C15orf52	chromosome 15 open reading frame 52	-	-0.255184	0.0450256	0.999012
			THBS1	thrombospondin 1	-	-0.350098	0.0449759	0.999012
			FADS1	fatty acid desaturase 1	-	-0.285891	0.0449232	0.999012
			COL10A1	collagen, type X, alpha 1	-	-0.459887	0.0449079	0.999012
			SELENBP1	selenium binding protein 1	-	-0.59138	0.0447319	0.999012
			ADHFE1	alcohol dehydrogenase, iron containing, 1	-	-0.293711	0.0446857	0.999012
			MLEC	malectin	-	-0.235946	0.0446416	0.999012
			GALNT6	polypeptide N-acetylgalactosaminyltransferase 6	-	-0.254651	0.0445772	0.999012
			LIMS3	LIM and senescent cell antigen-like domains 3	-	-0.384746	0.0445072	0.999012
			C6orf25	chromosome 6 open reading frame 25	-	-0.709231	0.044465	0.999012
			KCTD11	potassium channel tetramerization domain containing 11	-	-0.201164	0.0443165	0.999012
			CCDC92	coiled-coil domain containing 92	-	-0.195597	0.0442644	0.999012
			TBC1D5	TBC1 domain family, member 5	-	-0.151094	0.0438115	0.999012
			UBE2O	ubiquitin-conjugating enzyme E2O	-	-0.289883	0.0432556	0.999012
			CDK2AP1	cyclin-dependent kinase 2 associated protein 1	-	-0.266931	0.0424233	0.999012
			LOC101927420	uncharacterized LOC101927420	-	-0.202497	0.0423536	0.999012
			CTSG	cathepsin G	-	-1.27716	0.0422247	0.999012
			APOBEC3C	apolipoprotein B mRNA editing enzyme, catalytic polypeptide-like 3C	-	-0.257494	0.0416611	0.999012
			SLC24A3	solute carrier family 24 (sodium/potassium/calcium exchanger), member 3	-	-0.59478	0.0415889	0.999012
			OTUD4	OTU deubiquitinase 4	-	-0.244111	0.0402485	0.999012
			CMTM5	CKLF-like MARVEL transmembrane domain containing 5	-	-0.678597	0.0395521	0.999012
			BHLHE40	basic helix-loop-helix family, member e40	-	-0.260868	0.0392631	0.999012
			GEMIN5	gem (nuclear organelle) associated protein 5	-	-0.214125	0.0382388	0.999012
			MGC24103	uncharacterized MGC24103	-	-0.774993	0.0379785	0.999012
			RRP7A	ribosomal RNA processing 7 homolog A (S. cerevisiae)	-	-0.25549	0.0376417	0.999012
			HYAL3	hyaluronoglucosaminidase 3	-	-0.385543	0.0372125	0.999012
			PIP4K2A	phosphatidylinositol-5-phosphate 4-kinase, type II, alpha	-	-0.307893	0.0364793	0.999012
			PYGB	phosphorylase, glycogen; brain	-	-0.339745	0.0362691	0.999012
			NRGN	neurogranin (protein kinase C substrate, RC3)	-	-0.66398	0.0347946	0.999012
			VIL1	villin 1	-	-0.759739	0.0347413	0.999012
			ERP27	endoplasmic reticulum protein 27	-	-0.159094	0.0338347	0.999012
			CTDSPL	CTD (carboxy-terminal domain, RNA polymerase II, polypeptide A) small phosphatase-like	-	-0.666672	0.033677	0.999012
			GAS2L1	growth arrest-specific 2 like 1	-	-0.508254	0.0333834	0.999012
			CDC14B	cell division cycle 14B	-	-0.384083	0.0333553	0.999012
			ITGB5	integrin, beta 5	-	-0.687116	0.0331691	0.999012
			KATNAL1	katanin p60 subunit A-like 1	-	-0.261398	0.0324815	0.999012
			TUBB1	tubulin, beta 1 class VI	-	-0.61366	0.032303	0.999012
			MARVELD1	MARVEL domain containing 1	-	-0.371089	0.031471	0.999012
			GLTP	glycolipid transfer protein	-	-0.187151	0.0309971	0.999012
			MPO	myeloperoxidase	-	-1.06028	0.030986	0.999012
			PDAP1	PDGFA associated protein 1	-	-0.224264	0.0306166	0.999012
			TBC1D9B	TBC1 domain family, member 9B (with GRAM domain)	-	-0.199929	0.0302245	0.999012
			PRKAR2B	protein kinase, cAMP-dependent, regulatory, type II, beta	-	-0.555766	0.0299483	0.999012
			ETFA	electron-transfer-flavoprotein, alpha polypeptide	-	-0.189601	0.0298452	0.999012
			LPA	lipoprotein, Lp(a)	-	-0.360999	0.0297236	0.999012
			PF4	platelet factor 4	-	-0.645319	0.0295196	0.999012
			MATK	megakaryocyte-associated tyrosine kinase	-	-0.36703	0.0290169	0.999012
			MAP4K5	mitogen-activated protein kinase kinase kinase kinase 5	-	-0.179807	0.0288782	0.999012
			KCNAB2	potassium voltage-gated channel, shaker-related subfamily, beta member 2	-	-0.145319	0.0284166	0.999012
			YWHAH	tyrosine 3-monooxygenase/tryptophan 5-monooxygenase activation protein, eta	-	-0.256619	0.0284012	0.999012
			GNAZ	guanine nucleotide binding protein (G protein), alpha z polypeptide	-	-0.569848	0.0281778	0.999012
			XCL2	chemokine (C motif) ligand 2	-	-0.503947	0.028155	0.999012
			MLC1	megalencephalic leukoencephalopathy with subcortical cysts 1	-	-0.435726	0.0277986	0.999012
			STK32C	serine/threonine kinase 32C	-	-0.384889	0.0277692	0.999012
			MMP23B	matrix metallopeptidase 23B	-	-0.502708	0.027423	0.999012
			ZBTB7A	zinc finger and BTB domain containing 7A	-	-0.168285	0.0269429	0.999012
			MYO1G	myosin IG	-	-0.255893	0.026675	0.999012
			RGS9	regulator of G-protein signaling 9	-	-0.623552	0.0266063	0.999012
			MGLL	monoglyceride lipase	-	-0.637645	0.0257221	0.999012
			SMG6	SMG6 nonsense mediated mRNA decay factor	-	-0.293985	0.0253513	0.999012
			UBE2Q1	ubiquitin-conjugating enzyme E2Q family member 1	-	-0.181078	0.0252251	0.999012
			LOC100130938	uncharacterized LOC100130938	-	-0.563716	0.0248098	0.999012
			PAPD5	PAP associated domain containing 5	-	-0.153124	0.0246333	0.999012
			GRAP2	GRB2-related adaptor protein 2	-	-0.350897	0.024395	0.999012
			MYL9	myosin, light chain 9, regulatory	-	-0.829773	0.0236964	0.999012
			MFSD10	major facilitator superfamily domain containing 10	-	-0.191703	0.0231856	0.999012
			STX1A	syntaxin 1A (brain)	-	-0.309604	0.022619	0.999012
			SNTB2	syntrophin, beta 2 (dystrophin-associated protein A1, 59kDa, basic component 2)	-	-0.219145	0.0222481	0.999012
			GOLGA8I	golgin A8 family, member I	-	-0.291759	0.0218856	0.999012
			IQGAP2	IQ motif containing GTPase activating protein 2	-	-0.361802	0.0211562	0.999012
			LLGL2	lethal giant larvae homolog 2 (Drosophila)	-	-0.347527	0.0211218	0.999012
			TPM1	tropomyosin 1 (alpha)	-	-0.457939	0.0202802	0.999012
			LGALSL	lectin, galactoside-binding-like	-	-0.483717	0.0194063	0.999012
			ITGB3	integrin, beta 3 (platelet glycoprotein IIIa, antigen CD61)	-	-0.911931	0.0188908	0.999012
			ｚ	abhydrolase domain containing 17A	-	-0.254823	0.0187949	0.999012
			INSIG1	insulin induced gene 1	-	-0.277577	0.0187175	0.999012
			XPNPEP1	X-prolyl aminopeptidase (aminopeptidase P) 1, soluble	-	-0.237575	0.0186419	0.999012
			PARVB	parvin, beta	-	-0.494848	0.0184769	0.999012
			BRD3	bromodomain containing 3	-	-0.509072	0.0176019	0.999012
			GP1BA	glycoprotein Ib (platelet), alpha polypeptide	-	-0.751562	0.0163558	0.999012
			BAGE	B melanoma antigen	-	-0.282913	0.0162683	0.999012
			VANGL1	VANGL planar cell polarity protein 1	-	-0.363228	0.015573	0.999012
			BLVRB	biliverdin reductase B (flavin reductase (NADPH))	-	-0.504285	0.014653	0.999012
			CTNNBIP1	catenin, beta interacting protein 1	-	-0.182836	0.0145547	0.999012
			IGFBP7	insulin-like growth factor binding protein 7	-	-0.348869	0.0135258	0.999012
			ANKRD20A2	ankyrin repeat domain 20 family, member A2	-	-0.986856	0.0117548	0.999012
			PPBP	pro-platelet basic protein (chemokine (C-X-C motif) ligand 7)	-	-0.713686	0.011348	0.999012
			ANO6	anoctamin 6	-	-0.283265	0.0112868	0.999012
			WDR55	WD repeat domain 55	-	-0.242767	0.0108944	0.999012
			CD226	CD226 molecule	-	-0.375577	0.0107717	0.999012
			PRDX6	peroxiredoxin 6	-	-0.474711	0.00873835	0.999012
			ODC1	ornithine decarboxylase 1	-	-0.303984	0.00864018	0.999012
			FLNA	filamin A, alpha	-	-0.411813	0.00766106	0.999012
			STAU2	staufen double-stranded RNA binding protein 2	-	-0.295499	0.00764076	0.999012
			GGTA1P	glycoprotein, alpha-galactosyltransferase 1 pseudogene	-	-0.523195	0.00763746	0.999012
			CD99	CD99 molecule	-	-0.260232	0.0075735	0.999012
			TPST2	tyrosylprotein sulfotransferase 2	-	-0.259198	0.00730343	0.999012
			VCL	vinculin	-	-0.432262	0.00719153	0.999012
			DRAXIN	dorsal inhibitory axon guidance protein	-	-0.784691	0.00673301	0.999012
			SDPR	serum deprivation response	-	-0.70115	0.00360695	0.999012
			ALDH4A1	aldehyde dehydrogenase 4 family, member A1	-	-0.241773	0.00281054	0.999012
			Methods: The differences in gene expression at baseline obtained using the microarray were analyzed using the Welch’s t-tests; P < 0.05 was considered statistically significant. Genes with lower expression in EULAR good responders compared to moderate and non-responders were listed (p < 0.05, without condition of FDR and fold change).
